# Supplementary material for: Identifying the Transcriptional Regulatory Network Associated With Extrathyroidal Extension in Papillary Thyroid Carcinoma by Comprehensive Bioinformatics Analysis
Source: Front Genet. 2020 May 11;11:453. doi: 10.3389/fgene.2020.00453 (PMC7232969; doi:10.3389/fgene.2020.00453)
Supplement: Supplementary file 3 [file Table_3.XLSX]

## Sheet: Sheet1
MODULE	ONTOLOGY	ID	Description	GeneRatio	BgRatio	pvalue	p.adjust	qvalue	geneID	Count
lightyellow	BP	GO:0030198	extracellular matrix organization	30/116	348/18493	6.05916e-26	1.17487e-22	1.06386e-22	VCAN/COL11A1/FAP/ADAMTS2/MMP11/AEBP1/COL1A1/SPARC/NID1/COL10A1/PXDN/COL5A1/MATN3/POSTN/LOXL2/MMP13/ITGA11/COL6A2/ADAM12/SERPINH1/CREB3L1/COL6A3/COL1A2/COL3A1/COL22A1/COL18A1/WT1/PDGFA/EGFL6/COL5A2	30
lightyellow	BP	GO:0043062	extracellular structure organization	30/116	402/18493	4.27671e-24	4.14627e-21	3.7545e-21	VCAN/COL11A1/FAP/ADAMTS2/MMP11/AEBP1/COL1A1/SPARC/NID1/COL10A1/PXDN/COL5A1/MATN3/POSTN/LOXL2/MMP13/ITGA11/COL6A2/ADAM12/SERPINH1/CREB3L1/COL6A3/COL1A2/COL3A1/COL22A1/COL18A1/WT1/PDGFA/EGFL6/COL5A2	30
lightyellow	BP	GO:0030199	collagen fibril organization	11/116	52/18493	1.77374e-14	1.14643e-11	1.03811e-11	COL11A1/ADAMTS2/MMP11/AEBP1/COL1A1/COL5A1/LOXL2/SERPINH1/COL1A2/COL3A1/COL5A2	11
lightyellow	BP	GO:0061448	connective tissue development	15/116	263/18493	1.01025e-10	4.89719e-08	4.43447e-08	COL11A1/COL1A1/NKX3-2/COL5A1/MATN3/LOXL2/ADAMTS7/MMP13/COL6A2/SERPINH1/ADAMTS12/COL6A3/SERPINB7/RFLNA/WT1	15
lightyellow	BP	GO:0032963	collagen metabolic process	10/116	106/18493	1.2231e-09	4.74318e-07	4.29501e-07	FAP/ADAMTS2/MMP11/COL1A1/COL5A1/MMP13/RCN3/SERPINH1/CREB3L1/SERPINB7	10
lightyellow	CC	GO:0031012	extracellular matrix	32/123	490/19659	7.61282e-24	1.32463e-21	1.26613e-21	VCAN/COL11A1/ADAMTS2/MMP11/WISP1/AEBP1/COL1A1/SPARC/NID1/COL10A1/LRRC17/PXDN/COL5A1/MATN3/POSTN/LOXL2/ANGPTL2/MMP13/COL6A2/SERPINH1/ADAMTS12/COL6A3/COL1A2/CTHRC1/COL3A1/COL22A1/SSC5D/COL18A1/ADAMTSL5/THBS2/EGFL6/COL5A2	32
lightyellow	CC	GO:0062023	collagen-containing extracellular matrix	24/123	332/19659	5.84338e-19	5.08374e-17	4.85923e-17	VCAN/COL11A1/ADAMTS2/AEBP1/COL1A1/SPARC/NID1/COL10A1/PXDN/COL5A1/POSTN/LOXL2/ANGPTL2/COL6A2/SERPINH1/ADAMTS12/COL6A3/COL1A2/CTHRC1/COL3A1/COL18A1/THBS2/EGFL6/COL5A2	24
lightyellow	CC	GO:0005788	endoplasmic reticulum lumen	20/123	301/19659	3.25347e-15	1.88701e-13	1.80368e-13	VCAN/COL11A1/FKBP7/COL1A1/COL10A1/COL5A1/MATN3/KDELC1/ADAMTS7/COL6A2/RCN3/SERPINH1/ARSE/COL6A3/COL1A2/COL3A1/COL22A1/COL18A1/PDGFA/COL5A2	20
lightyellow	CC	GO:0005581	collagen trimer	12/123	87/19659	2.48535e-13	1.08113e-11	1.03338e-11	COL11A1/COL1A1/COL10A1/COL5A1/COL6A2/COL6A3/COL1A2/CTHRC1/COL3A1/COL22A1/COL18A1/COL5A2	12
lightyellow	CC	GO:0005583	fibrillar collagen trimer	6/123	11/19659	2.38868e-11	6.92717e-10	6.62125e-10	COL11A1/COL1A1/COL5A1/COL1A2/COL3A1/COL5A2	6
lightyellow	MF	GO:0005201	extracellular matrix structural constituent	19/122	155/17632	1.05955e-18	2.54291e-16	2.27524e-16	VCAN/COL11A1/AEBP1/COL1A1/NID1/COL10A1/PXDN/COL5A1/MATN3/POSTN/COL6A2/COL6A3/COL1A2/CTHRC1/COL3A1/COL22A1/COL18A1/THBS2/COL5A2	19
lightyellow	MF	GO:0030020	extracellular matrix structural constituent conferring tensile strength	10/122	37/17632	5.14297e-14	6.17156e-12	5.52192e-12	COL11A1/COL1A1/COL10A1/COL5A1/COL6A2/COL6A3/COL1A2/COL3A1/COL18A1/COL5A2	10
lightyellow	MF	GO:0048407	platelet-derived growth factor binding	5/122	11/17632	6.52659e-09	5.22128e-07	4.67167e-07	COL1A1/COL5A1/COL1A2/COL3A1/PDGFA	5
lightyellow	MF	GO:0019838	growth factor binding	10/122	137/17632	3.79237e-08	2.27542e-06	2.03591e-06	FSTL4/SRPX2/WISP1/COL1A1/PXDN/COL5A1/NKD2/COL1A2/COL3A1/PDGFA	10
lightyellow	MF	GO:0005518	collagen binding	7/122	67/17632	3.9368e-07	1.88966e-05	1.69075e-05	AEBP1/SPARC/NID1/MMP13/ITGA11/SERPINH1/PDGFA	7
brown	BP	GO:0071621	granulocyte chemotaxis	29/1181	120/18493	3.1898e-10	1.59022e-06	1.49715e-06	CX3CL1/CXCL2/CCL22/CCL17/CCL24/CCL7/CCL1/IL23A/CCL20/EDN3/IL37/ADGRE2/VAV3/IL36G/IL1RN/IL36RN/S100A8/S100A9/CXCL5/PPBP/CXCL1/CXCL8/SAA1/CCL13/CAMK1D/CXCL17/HRH1/CKLF/CCL18	29
brown	BP	GO:0030593	neutrophil chemotaxis	26/1181	101/18493	5.99744e-10	1.59022e-06	1.49715e-06	CX3CL1/CXCL2/CCL22/CCL17/CCL24/CCL7/CCL1/IL23A/CCL20/EDN3/IL37/VAV3/IL36G/IL1RN/IL36RN/S100A8/S100A9/CXCL5/PPBP/CXCL1/CXCL8/SAA1/CCL13/CAMK1D/CKLF/CCL18	26
brown	BP	GO:0030595	leukocyte chemotaxis	40/1181	217/18493	1.0806e-09	1.91013e-06	1.79834e-06	CX3CL1/CXCL2/CCL22/CCL17/CCL24/CCL7/CCL1/IL23A/CCL20/TNFSF11/EDN3/IL37/ADGRE2/VAV3/IL6/IL36G/IL1RN/IL36RN/NOV/CH25H/S100A8/NBL1/S100A9/CXCL5/PPBP/CXCL1/F2RL1/VEGFD/CXCL8/FPR2/AZU1/SAA1/CALR/CCL13/CAMK1D/CXCL17/HRH1/CKLF/LYN/CCL18	40
brown	BP	GO:0097529	myeloid leukocyte migration	37/1181	199/18493	3.55001e-09	4.70642e-06	4.43097e-06	CX3CL1/CXCL2/CCL22/CCL17/CCL24/CCL7/CCL1/IL23A/CCL20/TNFSF11/EDN3/IL37/ADGRE2/VAV3/IL6/IL36G/IL1RN/IL36RN/NOV/S100A8/NBL1/S100A9/CXCL5/PPBP/CXCL1/VEGFD/CXCL8/FPR2/AZU1/SAA1/CCL13/CAMK1D/CXCL17/HRH1/CKLF/LYN/CCL18	37
brown	BP	GO:0097530	granulocyte migration	29/1181	134/18493	4.98896e-09	5.2913e-06	4.98161e-06	CX3CL1/CXCL2/CCL22/CCL17/CCL24/CCL7/CCL1/IL23A/CCL20/EDN3/IL37/ADGRE2/VAV3/IL36G/IL1RN/IL36RN/S100A8/S100A9/CXCL5/PPBP/CXCL1/CXCL8/SAA1/CCL13/CAMK1D/CXCL17/HRH1/CKLF/CCL18	29
brown	CC	GO:0005788	endoplasmic reticulum lumen	40/1258	301/19659	9.19297e-06	0.00537382	0.00496957	PLAUR/TNC/HSPA5/LTBP1/COL23A1/COL19A1/CHGB/DNAJB11/LGALS1/FOXRED2/CTSC/IL23A/WNT5B/COL7A1/EVA1A/FN1/QSOX1/SPP1/C3/SDF2L1/IL6/MFGE8/ARSG/MANF/ADAMTS5/WNT7A/COL26A1/EOGT/MELTF/HSP90B1/CDH2/COL8A2/CALR/ARSI/NOTUM/AMTN/WNT7B/COL25A1/ERO1A/SPON1	40
brown	CC	GO:0031012	extracellular matrix	56/1258	490/19659	1.78829e-05	0.00537382	0.00496957	TNC/LTBP1/COL23A1/LAMC2/PKM/COL19A1/FCN1/LGALS1/LAMA1/MXRA5/SPOCK2/CTSC/WNT5B/LOX/COL7A1/FN1/TGFBI/PI3/SLPI/MMP24/PODNL1/NOV/MMP7/MMP27/FBN2/MFGE8/GFOD2/S100A8/MUC4/MMP3/ADAMTS5/WNT7A/MMP16/COL26A1/CTSS/S100A9/VWA2/SERPINB8/HSP90B1/MMP10/LTBP3/SCARA3/CDH2/COL8A2/CALR/ANXA2/EFNA5/AMTN/AGRN/COL25A1/LAMB3/S100A10/S100A6/TGM2/MMP12/SPON1	56
brown	CC	GO:0070820	tertiary granule	25/1258	164/19659	4.54892e-05	0.00795011	0.00735206	PRSS3/SLC2A3/CD59/OLFM4/QSOX1/CD58/STBD1/PLAU/CEACAM8/ADGRE3/CHIT1/TCN1/IDH1/VAMP1/NBEAL2/CTSS/PPBP/CXCL1/CLEC4D/FPR2/RAP2B/MCEMP1/TMEM63A/CD55/CLEC5A	25
brown	CC	GO:0060205	cytoplasmic vesicle lumen	41/1258	338/19659	6.18718e-05	0.00795011	0.00735206	FGR/ALOX5/MVP/LRRC7/CTSA/PKM/FCN1/PYGL/OLFM4/MAN2B1/RETN/VAT1/CTSC/FN1/QSOX1/SLPI/C3/CAP1/CHIT1/TCN1/IDH1/S100A8/GSN/ALAD/LCN2/S100A11/S100A9/PPBP/CXCL1/VEGFD/HSP90B1/RNASE2/RNASE3/AZU1/GTPBP2/SAA1/CALR/ANXA2/PSMD12/PNP/TMSB4X	41
brown	CC	GO:0031983	vesicle lumen	41/1258	339/19659	6.61407e-05	0.00795011	0.00735206	FGR/ALOX5/MVP/LRRC7/CTSA/PKM/FCN1/PYGL/OLFM4/MAN2B1/RETN/VAT1/CTSC/FN1/QSOX1/SLPI/C3/CAP1/CHIT1/TCN1/IDH1/S100A8/GSN/ALAD/LCN2/S100A11/S100A9/PPBP/CXCL1/VEGFD/HSP90B1/RNASE2/RNASE3/AZU1/GTPBP2/SAA1/CALR/ANXA2/PSMD12/PNP/TMSB4X	41
brown	MF	GO:0005125	cytokine activity	43/1181	219/17632	1.38727e-10	1.35397e-07	1.28943e-07	CRLF1/CX3CL1/CXCL2/OSM/CCL22/CCL17/CCL24/CCL7/CCL1/AREG/IL23A/CCL20/BMP8B/TNFSF4/SPP1/TNFSF18/TNFSF11/IL17C/IL37/TNFSF9/CD70/LIF/GDF15/IL6/IL36G/IL1RN/IL36RN/CMTM3/IL18/WNT7A/CXCL5/PPBP/CXCL1/CSF2/IL25/CXCL8/INHBC/CCL13/TNFSF15/VSTM1/FAM3D/CKLF/CCL18	43
brown	MF	GO:0048018	receptor ligand activity	68/1181	478/17632	2.66972e-09	1.30283e-06	1.24072e-06	CRLF1/CX3CL1/CXCL2/CHGB/OSM/CCL22/CCL17/RETN/CCL24/CCL7/CCL1/AREG/IL23A/CCL20/BMP8B/TNFSF4/SPP1/TNFSF18/TNFSF11/EDN3/IL17C/EREG/IL37/TNFSF9/CD70/GNRH2/LIF/GDF15/SAA2/SPX/CGA/GPNMB/IL6/IL36G/IL1RN/IL36RN/NOV/CMTM3/UCN2/MANF/GPHA2/IL18/WNT7A/NRG2/NBL1/AGRP/CXCL5/PPBP/CXCL1/CSF2/VEGFD/IL25/CXCL8/SAA1/INHBC/CCL13/TNFSF15/EPGN/MACC1/EFNA5/SEMA4B/CDNF/WNT7B/VSTM1/FAM3D/CKLF/INSL3/CCL18	68
brown	MF	GO:0005126	cytokine receptor binding	45/1181	281/17632	4.14826e-08	1.34957e-05	1.28523e-05	CRLF1/CX3CL1/CXCL2/OSM/CCL22/CCL17/CCL24/ENG/GATA3/CCL7/CCL1/SMURF2/IL23A/CCL20/STAT1/BMP8B/TNFSF4/TNFSF18/TNFSF11/SOCS2/CNTFR/IL37/TNFSF9/CD70/LIF/GDF15/IL6/IL36G/IL1RN/IL36RN/IL18/CXCL5/PPBP/CXCL1/CSF2/VEGFD/IL25/CXCL8/MYD88/INHBC/CCL13/TNFSF15/EFNA5/CKLF/CCL18	45
brown	MF	GO:0008009	chemokine activity	15/1181	49/17632	4.05755e-07	9.90043e-05	9.42847e-05	CX3CL1/CXCL2/CCL22/CCL17/CCL24/CCL7/CCL1/CCL20/CXCL5/PPBP/CXCL1/CXCL8/CCL13/CKLF/CCL18	15
brown	MF	GO:0042379	chemokine receptor binding	16/1181	66/17632	5.22088e-06	0.00101912	0.000970534	CX3CL1/CXCL2/CCL22/CCL17/CCL24/CCL7/CCL1/CCL20/STAT1/CXCL5/PPBP/CXCL1/CXCL8/CCL13/CKLF/CCL18	16
greenyellow	BP	GO:0048704	embryonic skeletal system morphogenesis	13/207	93/18493	3.50937e-11	5.87261e-08	4.83757e-08	TBX15/HOXA2/HOXA5/PRRX1/GSC/PDGFRA/OSR1/WNT9B/OSR2/HOXD4/ALX1/TBX1/HOXA4	13
greenyellow	BP	GO:0001503	ossification	23/207	380/18493	5.15449e-11	5.87261e-08	4.83757e-08	TAC1/HGF/CHRDL1/PTN/HOXA2/ASPN/GLI1/BMP5/FHL2/OMD/RRAS2/BMPR1B/OSR1/RSPO2/IGSF10/DMP1/DDR2/PKDCC/HAND2/OSR2/TMEM119/RORB/TWIST2	23
greenyellow	BP	GO:0030198	extracellular matrix organization	22/207	348/18493	6.02319e-11	5.87261e-08	4.83757e-08	DCN/FBLN1/CTSG/CRISPLD2/PDGFRA/AGT/EMILIN1/DPT/DMP1/PDPN/DDR2/FBLN2/PTX3/HTRA1/MFAP4/TNXB/TPSAB1/NDNF/BGN/LAMA2/MFAP5/VIT	22
greenyellow	BP	GO:0043062	extracellular structure organization	22/207	402/18493	9.33534e-10	6.82647e-07	5.62332e-07	DCN/FBLN1/CTSG/CRISPLD2/PDGFRA/AGT/EMILIN1/DPT/DMP1/PDPN/DDR2/FBLN2/PTX3/HTRA1/MFAP4/TNXB/TPSAB1/NDNF/BGN/LAMA2/MFAP5/VIT	22
greenyellow	BP	GO:0048706	embryonic skeletal system development	13/207	125/18493	1.51333e-09	8.85299e-07	7.29266e-07	TBX15/HOXA2/HOXA5/PRRX1/GSC/PDGFRA/OSR1/WNT9B/OSR2/HOXD4/ALX1/TBX1/HOXA4	13
greenyellow	CC	GO:0031012	extracellular matrix	39/216	490/19659	1.62024e-22	3.9858e-20	3.34282e-20	DCN/WISP2/FGF10/FBLN1/CTSG/CRISPLD2/PTN/OGN/ASPN/PRG4/OMD/SERPINF1/EMILIN1/CILP/DPT/LEFTY2/ITIH2/DMP1/COLEC12/FBLN2/PTX3/CPA3/FREM1/HTRA1/MFAP4/TNXB/TPSAB1/NDNF/PODN/CD248/ADIPOQ/BGN/CCBE1/VWC2/PRELP/RELN/LAMA2/MFAP5/VIT	39
greenyellow	CC	GO:0062023	collagen-containing extracellular matrix	28/216	332/19659	5.30149e-17	6.52083e-15	5.4689e-15	DCN/FBLN1/CTSG/PTN/OGN/ASPN/PRG4/OMD/SERPINF1/EMILIN1/CILP/DPT/ITIH2/FBLN2/CPA3/FREM1/HTRA1/MFAP4/TNXB/TPSAB1/PODN/ADIPOQ/BGN/VWC2/PRELP/LAMA2/MFAP5/VIT	28
greenyellow	CC	GO:0099240	intrinsic component of synaptic membrane	12/216	166/19659	3.14636e-07	2.58002e-05	2.16382e-05	CNTN1/OPRK1/KCNA1/ADAM23/EPHA7/GRID2/GRIA1/CLSTN2/NTNG1/GRM2/LRFN5/KCND3	12
greenyellow	CC	GO:0098936	intrinsic component of postsynaptic membrane	10/216	122/19659	9.83061e-07	6.04582e-05	5.07052e-05	CNTN1/OPRK1/KCNA1/EPHA7/GRID2/GRIA1/CLSTN2/GRM2/LRFN5/KCND3	10
greenyellow	CC	GO:0043235	receptor complex	17/216	396/19659	1.94669e-06	9.57771e-05	8.03265e-05	EPHA3/NOTCH3/GRIN2D/PDGFRB/PDGFRA/EPHA7/EMILIN1/BMPR1B/GABRA2/GFRA1/GRID2/GRIA1/PLXDC1/DDR2/VWC2/GRM7/EPHB4	17
greenyellow	MF	GO:0005201	extracellular matrix structural constituent	17/201	155/17632	2.30397e-12	8.15605e-10	7.3242e-10	DCN/FBLN1/OGN/ASPN/PRG4/EMILIN1/CILP/DPT/FBLN2/MFAP4/TNXB/PODN/ADIPOQ/BGN/PRELP/LAMA2/MFAP5	17
greenyellow	MF	GO:0030021	extracellular matrix structural constituent conferring compression resistance	7/201	22/17632	3.32464e-09	5.88462e-07	5.28443e-07	DCN/OGN/ASPN/PRG4/PODN/BGN/PRELP	7
greenyellow	MF	GO:0005539	glycosaminoglycan binding	14/201	222/17632	2.65845e-07	3.13697e-05	2.81703e-05	DCN/WISP2/FGF10/CTSG/CRISPLD2/PTN/RSPO3/RSPO2/PCOLCE2/TNXB/NDNF/BGN/PRELP/VIT	14
greenyellow	MF	GO:0008201	heparin binding	11/201	163/17632	2.72132e-06	0.000240837	0.000216273	WISP2/FGF10/CTSG/CRISPLD2/PTN/RSPO3/RSPO2/PCOLCE2/TNXB/NDNF/PRELP	11
greenyellow	MF	GO:1901681	sulfur compound binding	13/201	242/17632	4.28982e-06	0.000303719	0.000272742	WISP2/FGF10/MCCC1/CTSG/CRISPLD2/PTN/FST/RSPO3/RSPO2/PCOLCE2/TNXB/NDNF/PRELP	13
