# Supplementary material for: Identifying the Transcriptional Regulatory Network Associated With Extrathyroidal Extension in Papillary Thyroid Carcinoma by Comprehensive Bioinformatics Analysis
Source: Front Genet. 2020 May 11;11:453. doi: 10.3389/fgene.2020.00453 (PMC7232969; doi:10.3389/fgene.2020.00453)
Supplement: Supplementary file 4 [file Table_4.XLSX]

## Sheet: Sheet1
Module	ID	Description	GeneRatio	BgRatio	pvalue	p.adjust	qvalue	geneID	Count	KEGG brite hierarchy
lightyellow	hsa04974	Protein digestion and absorption	11/46	90/7856	2.29e-12	2.66e-10	2.53e-10	COL11A1/COL1A1/COL10A1/COL5A1/COL6A2/COL6A3/COL1A2/COL3A1/COL22A1/COL18A1/COL5A2	11	Organismal Systems; Digestive system
lightyellow	hsa04512	ECM-receptor interaction	6/46	86/7856	9.52e-06	0.000552118	0.000526065	COL1A1/ITGA11/COL6A2/COL6A3/COL1A2/THBS2	6	Environmental Information Processing; Signaling molecules and interaction
lightyellow	hsa04151	PI3K-Akt signaling pathway	10/46	354/7856	2.9e-05	0.00112044	0.00106757	COL1A1/ITGA11/COL6A2/CREB3L1/COL6A3/COL1A2/THBS2/RXRA/FGF16/PDGFA	10	Environmental Information Processing; Signal transduction
lightyellow	hsa05165	Human papillomavirus infection	9/46	330/7856	0.00010154	0.00294466	0.00280571	WNT16/COL1A1/ITGA11/COL6A2/CREB3L1/COL6A3/COL1A2/THBS2/ATP6V1E2	9	Human Diseases; Infectious disease: viral
lightyellow	hsa04510	Focal adhesion	7/46	199/7856	0.000139398	0.00323403	0.00308143	COL1A1/ITGA11/COL6A2/COL6A3/COL1A2/THBS2/PDGFA	7	Cellular Processes; Cellular community - eukaryotes
lightyellow	hsa04926	Relaxin signaling pathway	5/46	130/7856	0.000914087	0.0176724	0.0168384	COL1A1/MMP13/CREB3L1/COL1A2/COL3A1	5	Organismal Systems; Endocrine system
brown	hsa04060	Cytokine-cytokine receptor interaction	52/544	294/7856	1.79e-10	5.36e-08	5.07e-08	CX3CL1/IFNGR1/CXCL2/OSM/CD40/CCL22/CCL17/CCL24/CCL7/CCL1/IL23A/CCL20/IL1R2/IL1RL2/IL18R1/BMP8B/TNFSF4/TNFSF18/TNFSF11/TNFRSF10B/CNTFR/IL17C/IL37/TNFSF9/CD70/LIF/GDF15/IL6/IL36G/IL1RN/IL36RN/OSMR/TNFRSF21/IL18/IFNAR2/CXCL5/PPBP/CXCL1/CSF2/IL31RA/IL25/CXCL8/TNFRSF10C/CCR9/INHBC/CCR8/CCL13/TNFSF15/CCR3/CXCL17/CRLF2/CCL18	52	Environmental Information Processing; Signaling molecules and interaction
brown	hsa04657	IL-17 signaling pathway	18/544	93/7856	5.54e-05	0.00830686	0.00786965	CXCL2/CCL17/MAPK8/CCL7/MAPK10/CCL20/IL17C/IL6/S100A8/LCN2/MMP3/S100A9/CXCL5/CXCL1/CSF2/IL25/HSP90B1/CXCL8	18	Organismal Systems; Immune system
brown	hsa04115	p53 signaling pathway	14/544	72/7856	0.000348961	0.0325681	0.0308539	SESN1/CCND1/PERP/TP53I3/GADD45A/TNFRSF10B/CDK2/CDKN1A/DDB2/PMAIP1/CDKN2A/BCL2L1/ZMAT3/SFN	14	Cellular Processes; Cell growth and death
brown	hsa05202	Transcriptional misregulation in cancer	26/544	186/7856	0.000434241	0.0325681	0.0308539	SIX4/CD40/IL1R2/GADD45A/PLAU/CDKN2C/CDKN1A/CCNA1/DDB2/IL6/ITGB7/PML/MMP3/TSPAN7/RUNX1/CSF2/PBX3/CXCL8/BCL2L1/MLLT3/TMPRSS2/HIST1H3D/RXRB/CEBPA/HIST1H3E/HIST1H3H	26	Human Diseases; Cancer: overview
brown	hsa04062	Chemokine signaling pathway	26/544	190/7856	0.000604993	0.0362996	0.0343891	FGR/CX3CL1/GNB1/CXCL2/CCL22/CCL17/CCL24/CCL7/CCL1/GNAI2/CCL20/STAT1/VAV3/SHC3/CXCL5/PPBP/CXCL1/CXCL8/STAT2/CCR9/CCR8/CCL13/CCR3/GRK1/LYN/CCL18	26	Organismal Systems; Immune system
brown	hsa05132	Salmonella infection	15/544	86/7856	0.000733178	0.0366589	0.0347295	IFNGR1/CXCL2/MYH14/MAPK8/MAPK10/WASF1/IL6/IL18/CXCL1/CSF2/CXCL8/MYD88/KLC2/ACTG1/FLNA	15	Human Diseases; Infectious disease: bacterial
greenyellow	hsa04080	Neuroactive ligand-receptor interaction	17/92	338/7856	2.94e-07	4.7e-05	4.3e-05	TAC1/PTGER3/OPRK1/CTSG/GRIN2D/VIPR2/PTGFR/HRH4/AGT/EDNRA/GABRA2/GRID2/GRIA1/PTGIR/GRM2/GRM7/S1PR3	17	Environmental Information Processing; Signaling molecules and interaction
greenyellow	hsa04350	TGF-beta signaling pathway	7/92	94/7856	0.000107362	0.00858898	0.0078544	DCN/BMP5/FST/MYC/BMPR1B/LEFTY2/RGMA	7	Environmental Information Processing; Signal transduction
greenyellow	hsa04072	Phospholipase D signaling pathway	8/92	148/7856	0.000321189	0.0171301	0.015665	PDGFRB/PTGFR/RRAS2/PDGFRA/AGT/MS4A2/GRM2/GRM7	8	Environmental Information Processing; Signal transduction
greenyellow	hsa04024	cAMP signaling pathway	9/92	212/7856	0.00079908	0.0319632	0.0292295	PTGER3/GRIN2D/VIPR2/GLI1/RRAS2/EDNRA/GRIA1/SUCNR1/FXYD1	9	Environmental Information Processing; Signal transduction
greenyellow	hsa04360	Axon guidance	8/92	181/7856	0.00121648	0.0389273	0.035598	EPHA3/CXCL12/EPHA7/BMPR1B/NTNG1/ABLIM3/RGMA/EPHB4	8	Organismal Systems; Development
