# Supplementary material for: Identifying the Transcriptional Regulatory Network Associated With Extrathyroidal Extension in Papillary Thyroid Carcinoma by Comprehensive Bioinformatics Analysis
Source: Front Genet. 2020 May 11;11:453. doi: 10.3389/fgene.2020.00453 (PMC7232969; doi:10.3389/fgene.2020.00453)
Supplement: Supplementary file 5 [file Table_5.XLSX]

## Sheet: Sheet1
lncRNA_id	mRNA_id	TCGA58.r	GSE64912.GSE83520.r	TCGA58.p	GSE64912.GSE83520.p
ENSG00000175147|TMEM51-AS1|antisense	ENSG00000138316|ADAMTS14|protein_coding	0.66186	0.705188	4.19e-12	0.000305826
ENSG00000177133|LINC00982|antisense	ENSG00000124602|UNC5CL|protein_coding	-0.813727	-0.717427	9.28e-25	0.00013897
ENSG00000177133|LINC00982|antisense	ENSG00000134548|SPX|protein_coding	0.76944	0.763822	4.52e-20	4.6e-06
ENSG00000177133|LINC00982|antisense	ENSG00000138316|ADAMTS14|protein_coding	-0.738449	-0.727783	2.25e-17	6.9e-05
ENSG00000177133|LINC00982|antisense	ENSG00000185567|AHNAK2|protein_coding	-0.802813	-0.742923	1.71e-23	2.34e-05
ENSG00000205334|LINC01460|lincRNA	ENSG00000108821|COL1A1|protein_coding	0.624392	0.642698	4.65e-10	0.00982485
ENSG00000205334|LINC01460|lincRNA	ENSG00000124602|UNC5CL|protein_coding	0.803887	0.698727	1.29e-23	0.000456152
ENSG00000205334|LINC01460|lincRNA	ENSG00000134548|SPX|protein_coding	-0.803663	-0.727101	1.37e-23	7.23e-05
ENSG00000205334|LINC01460|lincRNA	ENSG00000138316|ADAMTS14|protein_coding	0.755634	0.655314	8.06e-19	0.00521428
ENSG00000206129|AC006305.1|lincRNA	ENSG00000134548|SPX|protein_coding	0.847455	0.784188	2.9e-29	7.96e-07
ENSG00000206129|AC006305.1|lincRNA	ENSG00000138316|ADAMTS14|protein_coding	-0.71061	-0.658058	2.93e-15	0.00452456
ENSG00000206129|AC006305.1|lincRNA	ENSG00000185567|AHNAK2|protein_coding	-0.736535	-0.67325	3.21e-17	0.00200696
ENSG00000206195|DUXAP8|processed_transcript	ENSG00000132031|MATN3|protein_coding	0.651195	0.644376	1.72e-11	0.0090459
ENSG00000206195|DUXAP8|processed_transcript	ENSG00000138316|ADAMTS14|protein_coding	0.681691	0.697292	2.59e-13	0.000497828
ENSG00000214293|APTR|lincRNA	ENSG00000108821|COL1A1|protein_coding	-0.605541	-0.657652	3.93e-09	0.0046191
ENSG00000214353|VAC14-AS1|antisense	ENSG00000124602|UNC5CL|protein_coding	0.755309	0.7819	8.61e-19	9.78e-07
ENSG00000214353|VAC14-AS1|antisense	ENSG00000138316|ADAMTS14|protein_coding	0.710909	0.739657	2.79e-15	2.97e-05
ENSG00000222041|CYTOR|lincRNA	ENSG00000138316|ADAMTS14|protein_coding	0.657439	0.647118	7.57e-12	0.00789689
ENSG00000223392|CLDN10-AS1|antisense	ENSG00000124602|UNC5CL|protein_coding	0.677197	0.733397	4.97e-13	4.66e-05
ENSG00000223392|CLDN10-AS1|antisense	ENSG00000138316|ADAMTS14|protein_coding	0.666867	0.672612	2.12e-12	0.0020777
ENSG00000223485|LINC01615|lincRNA	ENSG00000038427|VCAN|protein_coding	0.673855	0.694018	8e-13	0.000606873
ENSG00000223485|LINC01615|lincRNA	ENSG00000087116|ADAMTS2|protein_coding	0.607211	0.732355	3.27e-09	5.01e-05
ENSG00000223485|LINC01615|lincRNA	ENSG00000108821|COL1A1|protein_coding	0.737137	0.677923	2.87e-17	0.00154617
ENSG00000223485|LINC01615|lincRNA	ENSG00000130635|COL5A1|protein_coding	0.662014	0.669149	4.11e-12	0.00250963
ENSG00000223485|LINC01615|lincRNA	ENSG00000168542|COL3A1|protein_coding	0.601786	0.703501	5.9e-09	0.000339898
ENSG00000224259|LINC01133|lincRNA	ENSG00000011465|DCN|protein_coding	0.704709	0.763759	7.64e-15	4.62e-06
ENSG00000224259|LINC01133|lincRNA	ENSG00000116132|PRRX1|protein_coding	0.659471	0.727324	5.78e-12	7.12e-05
ENSG00000224259|LINC01133|lincRNA	ENSG00000127083|OMD|protein_coding	0.745165	0.763538	6.32e-18	4.71e-06
ENSG00000224424|PRKAR2A-AS1|antisense	ENSG00000138316|ADAMTS14|protein_coding	-0.66234	-0.746417	3.93e-12	1.8e-05
ENSG00000224945|AL353150.1|sense_intronic	ENSG00000134548|SPX|protein_coding	-0.774675	-0.72227	1.44e-20	0.000100583
ENSG00000224945|AL353150.1|sense_intronic	ENSG00000185567|AHNAK2|protein_coding	0.695166	0.710448	3.43e-14	0.000219052
ENSG00000224950|AL390066.1|lincRNA	ENSG00000148848|ADAM12|protein_coding	0.62552	0.741683	4.07e-10	2.56e-05
ENSG00000225506|CYP4A22-AS1|lincRNA	ENSG00000134548|SPX|protein_coding	-0.748493	-0.718687	3.32e-18	0.000127862
ENSG00000227036|LINC00511|processed_transcript	ENSG00000124602|UNC5CL|protein_coding	0.858844	0.731768	4.89e-31	5.23e-05
ENSG00000227036|LINC00511|processed_transcript	ENSG00000134548|SPX|protein_coding	-0.83366	-0.677976	2.67e-27	0.00154178
ENSG00000227036|LINC00511|processed_transcript	ENSG00000138316|ADAMTS14|protein_coding	0.860928	0.747507	2.23e-31	1.66e-05
ENSG00000227036|LINC00511|processed_transcript	ENSG00000185567|AHNAK2|protein_coding	0.797404	0.664993	6.76e-23	0.00313921
ENSG00000227066|Z98257.1|lincRNA	ENSG00000124602|UNC5CL|protein_coding	0.754191	0.670029	1.08e-18	0.00239361
ENSG00000227066|Z98257.1|lincRNA	ENSG00000134548|SPX|protein_coding	-0.703267	-0.655994	9.63e-15	0.0050353
ENSG00000230102|LINC02028|processed_transcript	ENSG00000108821|COL1A1|protein_coding	-0.743402	-0.681654	8.86e-18	0.00125125
ENSG00000230102|LINC02028|processed_transcript	ENSG00000124602|UNC5CL|protein_coding	-0.878243	-0.663784	1.89e-34	0.00334801
ENSG00000230102|LINC02028|processed_transcript	ENSG00000134548|SPX|protein_coding	0.830336	0.836656	7.48e-27	3.1e-09
ENSG00000230102|LINC02028|processed_transcript	ENSG00000138316|ADAMTS14|protein_coding	-0.870122	-0.780477	5.92e-33	1.11e-06
ENSG00000230102|LINC02028|processed_transcript	ENSG00000148848|ADAM12|protein_coding	-0.740181	-0.644201	1.63e-17	0.00912273
ENSG00000230102|LINC02028|processed_transcript	ENSG00000185567|AHNAK2|protein_coding	-0.87315	-0.775696	1.69e-33	1.69e-06
ENSG00000230479|AP000695.1|antisense	ENSG00000164932|CTHRC1|protein_coding	0.64895	0.668679	2.29e-11	0.00257403
ENSG00000230838|LINC01614|lincRNA	ENSG00000038427|VCAN|protein_coding	0.735986	0.806253	3.55e-17	9.49e-08
ENSG00000230838|LINC01614|lincRNA	ENSG00000060718|COL11A1|protein_coding	0.804849	0.900372	1.01e-23	1.16e-13
ENSG00000230838|LINC01614|lincRNA	ENSG00000078098|FAP|protein_coding	0.754267	0.810996	1.06e-18	5.79e-08
ENSG00000230838|LINC01614|lincRNA	ENSG00000102359|SRPX2|protein_coding	0.763341	0.648763	1.65e-19	0.00727133
ENSG00000230838|LINC01614|lincRNA	ENSG00000108821|COL1A1|protein_coding	0.815312	0.775797	5.98e-25	1.68e-06
ENSG00000230838|LINC01614|lincRNA	ENSG00000123500|COL10A1|protein_coding	0.703442	0.782471	9.36e-15	9.3e-07
ENSG00000230838|LINC01614|lincRNA	ENSG00000124602|UNC5CL|protein_coding	0.760977	0.699296	2.71e-19	0.000440545
ENSG00000230838|LINC01614|lincRNA	ENSG00000130635|COL5A1|protein_coding	0.759049	0.649929	4.03e-19	0.00685825
ENSG00000230838|LINC01614|lincRNA	ENSG00000134548|SPX|protein_coding	-0.710146	-0.645929	3.16e-15	0.00837592
ENSG00000230838|LINC01614|lincRNA	ENSG00000137745|MMP13|protein_coding	0.795899	0.718818	9.84e-23	0.000126765
ENSG00000230838|LINC01614|lincRNA	ENSG00000138316|ADAMTS14|protein_coding	0.796618	0.766749	8.23e-23	3.61e-06
ENSG00000230838|LINC01614|lincRNA	ENSG00000148848|ADAM12|protein_coding	0.75026	0.707807	2.35e-18	0.00025921
ENSG00000230838|LINC01614|lincRNA	ENSG00000164692|COL1A2|protein_coding	0.688603	0.740688	9.32e-14	2.75e-05
ENSG00000230838|LINC01614|lincRNA	ENSG00000164932|CTHRC1|protein_coding	0.720164	0.767088	5.89e-16	3.51e-06
ENSG00000230838|LINC01614|lincRNA	ENSG00000168542|COL3A1|protein_coding	0.724121	0.718039	2.97e-16	0.000133473
ENSG00000230838|LINC01614|lincRNA	ENSG00000204262|COL5A2|protein_coding	0.747684	0.818886	3.89e-18	2.47e-08
ENSG00000231107|LINC01508|lincRNA	ENSG00000124602|UNC5CL|protein_coding	-0.79889	-0.65054	4.65e-23	0.00665273
ENSG00000231107|LINC01508|lincRNA	ENSG00000134548|SPX|protein_coding	0.794043	0.708835	1.56e-22	0.000242842
ENSG00000231107|LINC01508|lincRNA	ENSG00000185567|AHNAK2|protein_coding	-0.759002	-0.743753	4.06e-19	2.2e-05
ENSG00000231210|LINC01510|lincRNA	ENSG00000134548|SPX|protein_coding	-0.843935	-0.76006	9.6e-29	6.24e-06
ENSG00000231210|LINC01510|lincRNA	ENSG00000138316|ADAMTS14|protein_coding	0.802791	0.7445	1.72e-23	2.08e-05
ENSG00000231210|LINC01510|lincRNA	ENSG00000185567|AHNAK2|protein_coding	0.803592	0.740021	1.4e-23	2.89e-05
ENSG00000233532|LINC00460|lincRNA	ENSG00000124602|UNC5CL|protein_coding	0.781573	0.649395	3.02e-21	0.00704483
ENSG00000233705|SLC26A4-AS1|antisense	ENSG00000185567|AHNAK2|protein_coding	-0.768262	-0.644329	5.82e-20	0.00906584
ENSG00000235997|LINC01936|lincRNA	ENSG00000108821|COL1A1|protein_coding	-0.672591	-0.674195	9.56e-13	0.00190495
ENSG00000235997|LINC01936|lincRNA	ENSG00000124602|UNC5CL|protein_coding	-0.642465	-0.662722	5.2e-11	0.00354239
ENSG00000235997|LINC01936|lincRNA	ENSG00000134548|SPX|protein_coding	0.710637	0.742639	2.92e-15	2.39e-05
ENSG00000235997|LINC01936|lincRNA	ENSG00000138316|ADAMTS14|protein_coding	-0.690552	-0.773453	6.95e-14	2.05e-06
ENSG00000235997|LINC01936|lincRNA	ENSG00000148848|ADAM12|protein_coding	-0.644781	-0.657707	3.89e-11	0.00460648
ENSG00000235997|LINC01936|lincRNA	ENSG00000185567|AHNAK2|protein_coding	-0.650727	-0.651377	1.82e-11	0.00637627
ENSG00000236404|VLDLR-AS1|antisense	ENSG00000134548|SPX|protein_coding	0.742135	0.684504	1.13e-17	0.00106267
ENSG00000236404|VLDLR-AS1|antisense	ENSG00000138316|ADAMTS14|protein_coding	-0.749035	-0.660753	2.99e-18	0.00392938
ENSG00000237187|NR2F1-AS1|antisense	ENSG00000108821|COL1A1|protein_coding	0.783153	0.644533	2.1e-21	0.00897801
ENSG00000237187|NR2F1-AS1|antisense	ENSG00000124602|UNC5CL|protein_coding	0.871765	0.80017	3.01e-33	1.75e-07
ENSG00000237187|NR2F1-AS1|antisense	ENSG00000134548|SPX|protein_coding	-0.884051	-0.746374	1.38e-35	1.81e-05
ENSG00000237187|NR2F1-AS1|antisense	ENSG00000138316|ADAMTS14|protein_coding	0.834266	0.746635	2.21e-27	1.77e-05
ENSG00000237187|NR2F1-AS1|antisense	ENSG00000185567|AHNAK2|protein_coding	0.882798	0.701317	2.46e-35	0.000389111
ENSG00000237281|CATIP-AS2|antisense	ENSG00000134548|SPX|protein_coding	0.777954	0.725835	6.9e-21	7.89e-05
ENSG00000237424|FOXD2-AS1|lincRNA	ENSG00000134548|SPX|protein_coding	-0.74638	-0.674271	5e-18	0.00189726
ENSG00000237863|AL035425.1|antisense	ENSG00000124602|UNC5CL|protein_coding	-0.71607	-0.64952	1.18e-15	0.00700121
ENSG00000237863|AL035425.1|antisense	ENSG00000134548|SPX|protein_coding	0.824354	0.757001	4.5e-26	7.96e-06
ENSG00000237863|AL035425.1|antisense	ENSG00000138316|ADAMTS14|protein_coding	-0.708073	-0.675531	4.44e-15	0.00176844
ENSG00000238197|PAXBP1-AS1|antisense	ENSG00000124602|UNC5CL|protein_coding	-0.807785	-0.755658	4.64e-24	8.85e-06
ENSG00000238197|PAXBP1-AS1|antisense	ENSG00000134548|SPX|protein_coding	0.850125	0.769282	1.15e-29	2.93e-06
ENSG00000238197|PAXBP1-AS1|antisense	ENSG00000138316|ADAMTS14|protein_coding	-0.765126	-0.765608	1.14e-19	3.97e-06
ENSG00000238197|PAXBP1-AS1|antisense	ENSG00000185567|AHNAK2|protein_coding	-0.742097	-0.793062	1.13e-17	3.49e-07
ENSG00000240476|LINC00973|lincRNA	ENSG00000138316|ADAMTS14|protein_coding	0.725965	0.674179	2.15e-16	0.00190641
ENSG00000240875|LINC00886|lincRNA	ENSG00000108821|COL1A1|protein_coding	-0.713835	-0.663786	1.72e-15	0.00334801
ENSG00000240875|LINC00886|lincRNA	ENSG00000124602|UNC5CL|protein_coding	-0.809668	-0.687995	2.8e-24	0.000867496
ENSG00000240875|LINC00886|lincRNA	ENSG00000134548|SPX|protein_coding	0.849474	0.711666	1.44e-29	0.000202547
ENSG00000240875|LINC00886|lincRNA	ENSG00000138316|ADAMTS14|protein_coding	-0.816861	-0.707627	3.88e-25	0.000262162
ENSG00000240875|LINC00886|lincRNA	ENSG00000185567|AHNAK2|protein_coding	-0.778663	-0.70158	5.88e-21	0.000382982
ENSG00000241313|WWTR1-AS1|antisense	ENSG00000134548|SPX|protein_coding	0.804869	0.721916	1e-23	0.000103011
ENSG00000241313|WWTR1-AS1|antisense	ENSG00000138316|ADAMTS14|protein_coding	-0.847216	-0.670576	3.15e-29	0.00232385
ENSG00000246363|LINC02458|lincRNA	ENSG00000078098|FAP|protein_coding	0.602664	0.672729	5.37e-09	0.00206519
ENSG00000246640|PICART1|lincRNA	ENSG00000124602|UNC5CL|protein_coding	0.672779	0.655646	9.31e-13	0.00512583
ENSG00000247400|DNAJC3-DT|lincRNA	ENSG00000108821|COL1A1|protein_coding	-0.619519	-0.709507	8.18e-10	0.00023264
ENSG00000247400|DNAJC3-DT|lincRNA	ENSG00000138316|ADAMTS14|protein_coding	-0.742511	-0.677978	1.05e-17	0.00154178
ENSG00000247400|DNAJC3-DT|lincRNA	ENSG00000148848|ADAM12|protein_coding	-0.640478	-0.652769	6.67e-11	0.00594266
ENSG00000249406|AC015909.1|lincRNA	ENSG00000078098|FAP|protein_coding	0.626742	0.644403	3.53e-10	0.00903522
ENSG00000249406|AC015909.1|lincRNA	ENSG00000108821|COL1A1|protein_coding	0.745212	0.705392	6.27e-18	0.000301955
ENSG00000249406|AC015909.1|lincRNA	ENSG00000123500|COL10A1|protein_coding	0.60472	0.72234	4.3e-09	0.000100127
ENSG00000249406|AC015909.1|lincRNA	ENSG00000124602|UNC5CL|protein_coding	0.786722	0.773361	9.11e-22	2.07e-06
ENSG00000249406|AC015909.1|lincRNA	ENSG00000138316|ADAMTS14|protein_coding	0.816255	0.706845	4.6e-25	0.000275476
ENSG00000250378|AC114296.1|processed_transcript	ENSG00000138316|ADAMTS14|protein_coding	0.689062	0.646735	8.7e-14	0.00804697
ENSG00000251359|WWC2-AS2|lincRNA	ENSG00000134548|SPX|protein_coding	0.767099	0.713071	7.47e-20	0.000184935
ENSG00000251359|WWC2-AS2|lincRNA	ENSG00000138316|ADAMTS14|protein_coding	-0.797781	-0.650037	6.15e-23	0.00682261
ENSG00000251615|AC104825.1|lincRNA	ENSG00000134548|SPX|protein_coding	0.816327	0.782164	4.51e-25	9.56e-07
ENSG00000251615|AC104825.1|lincRNA	ENSG00000138316|ADAMTS14|protein_coding	-0.798221	-0.670351	5.51e-23	0.00235241
ENSG00000251615|AC104825.1|lincRNA	ENSG00000185567|AHNAK2|protein_coding	-0.759943	-0.721114	3.35e-19	0.000108709
ENSG00000254639|AC116021.1|lincRNA	ENSG00000134548|SPX|protein_coding	-0.682358	-0.730707	2.35e-13	5.63e-05
ENSG00000255595|AC007368.1|processed_transcript	ENSG00000113083|LOX|protein_coding	0.611536	0.650008	2.02e-09	0.00683171
ENSG00000255595|AC007368.1|processed_transcript	ENSG00000124602|UNC5CL|protein_coding	0.79174	0.75813	2.74e-22	7.28e-06
ENSG00000255595|AC007368.1|processed_transcript	ENSG00000138316|ADAMTS14|protein_coding	0.73061	0.76298	9.42e-17	4.92e-06
ENSG00000255595|AC007368.1|processed_transcript	ENSG00000185567|AHNAK2|protein_coding	0.718417	0.663524	7.95e-16	0.00339434
ENSG00000256916|AP000851.1|antisense	ENSG00000124602|UNC5CL|protein_coding	0.740134	0.688834	1.64e-17	0.000825809
ENSG00000256916|AP000851.1|antisense	ENSG00000137745|MMP13|protein_coding	0.614326	0.665325	1.48e-09	0.00308441
ENSG00000256916|AP000851.1|antisense	ENSG00000138316|ADAMTS14|protein_coding	0.789926	0.767282	4.24e-22	3.46e-06
ENSG00000256916|AP000851.1|antisense	ENSG00000148848|ADAM12|protein_coding	0.740957	0.686908	1.41e-17	0.000924116
ENSG00000256940|AP001453.2|antisense	ENSG00000134548|SPX|protein_coding	-0.664585	-0.659592	2.9e-12	0.00417571
ENSG00000258274|AC012085.2|antisense	ENSG00000011465|DCN|protein_coding	0.692889	0.673968	4.87e-14	0.00192868
ENSG00000258274|AC012085.2|antisense	ENSG00000116132|PRRX1|protein_coding	0.693044	0.739741	4.75e-14	2.95e-05
ENSG00000258844|AL162511.1|lincRNA	ENSG00000124602|UNC5CL|protein_coding	0.67128	0.66573	1.15e-12	0.00301827
ENSG00000258844|AL162511.1|lincRNA	ENSG00000134548|SPX|protein_coding	-0.690089	-0.666985	7.45e-14	0.00282098
ENSG00000259225|LINC02345|lincRNA	ENSG00000124602|UNC5CL|protein_coding	0.816625	0.687834	4.15e-25	0.000875618
ENSG00000259225|LINC02345|lincRNA	ENSG00000134548|SPX|protein_coding	-0.764264	-0.716827	1.36e-19	0.000144589
ENSG00000259225|LINC02345|lincRNA	ENSG00000138316|ADAMTS14|protein_coding	0.811393	0.728748	1.76e-24	6.45e-05
ENSG00000259225|LINC02345|lincRNA	ENSG00000185567|AHNAK2|protein_coding	0.76425	0.66127	1.37e-19	0.00382417
ENSG00000259807|AC009093.1|lincRNA	ENSG00000038427|VCAN|protein_coding	0.74806	0.65086	3.61e-18	0.0065461
ENSG00000259807|AC009093.1|lincRNA	ENSG00000060718|COL11A1|protein_coding	0.689022	0.724528	8.75e-14	8.63e-05
ENSG00000259807|AC009093.1|lincRNA	ENSG00000078098|FAP|protein_coding	0.724916	0.70104	2.59e-16	0.000395807
ENSG00000259807|AC009093.1|lincRNA	ENSG00000108821|COL1A1|protein_coding	0.7405	0.692394	1.53e-17	0.000668737
ENSG00000259807|AC009093.1|lincRNA	ENSG00000123500|COL10A1|protein_coding	0.7297	0.737818	1.11e-16	3.39e-05
ENSG00000259807|AC009093.1|lincRNA	ENSG00000130635|COL5A1|protein_coding	0.7702	0.665012	3.83e-20	0.00313649
ENSG00000259807|AC009093.1|lincRNA	ENSG00000148848|ADAM12|protein_coding	0.726663	0.710798	1.9e-16	0.000214192
ENSG00000259807|AC009093.1|lincRNA	ENSG00000164692|COL1A2|protein_coding	0.673402	0.70145	8.53e-13	0.00038603
ENSG00000259807|AC009093.1|lincRNA	ENSG00000164932|CTHRC1|protein_coding	0.67312	0.733187	8.88e-13	4.73e-05
ENSG00000259807|AC009093.1|lincRNA	ENSG00000168542|COL3A1|protein_coding	0.800257	0.664279	3.29e-23	0.00326107
ENSG00000259807|AC009093.1|lincRNA	ENSG00000186340|THBS2|protein_coding	0.721267	0.646714	4.88e-16	0.00805447
ENSG00000259807|AC009093.1|lincRNA	ENSG00000204262|COL5A2|protein_coding	0.646066	0.776224	3.31e-11	1.62e-06
ENSG00000260328|AC104024.2|lincRNA	ENSG00000124602|UNC5CL|protein_coding	0.796432	0.800626	8.62e-23	1.67e-07
ENSG00000260328|AC104024.2|lincRNA	ENSG00000134548|SPX|protein_coding	-0.824485	-0.729611	4.33e-26	6.08e-05
ENSG00000260328|AC104024.2|lincRNA	ENSG00000138316|ADAMTS14|protein_coding	0.765965	0.748646	9.51e-20	1.52e-05
ENSG00000260328|AC104024.2|lincRNA	ENSG00000185567|AHNAK2|protein_coding	0.818333	0.736255	2.56e-25	3.8e-05
ENSG00000261039|LINC02544|lincRNA	ENSG00000038427|VCAN|protein_coding	0.608765	0.697494	2.76e-09	0.000491791
ENSG00000261039|LINC02544|lincRNA	ENSG00000078098|FAP|protein_coding	0.624445	0.660955	4.62e-10	0.0038882
ENSG00000261039|LINC02544|lincRNA	ENSG00000123500|COL10A1|protein_coding	0.703088	0.661653	9.91e-15	0.00374785
ENSG00000261039|LINC02544|lincRNA	ENSG00000168542|COL3A1|protein_coding	0.618801	0.687144	8.89e-10	0.000911723
ENSG00000261039|LINC02544|lincRNA	ENSG00000186340|THBS2|protein_coding	0.73716	0.697883	2.86e-17	0.000480319
ENSG00000261327|AC134312.5|lincRNA	ENSG00000078098|FAP|protein_coding	0.792272	0.659865	2.4e-22	0.00411648
ENSG00000261327|AC134312.5|lincRNA	ENSG00000123500|COL10A1|protein_coding	0.723445	0.670023	3.34e-16	0.00239405
ENSG00000261327|AC134312.5|lincRNA	ENSG00000148848|ADAM12|protein_coding	0.760062	0.671171	3.27e-19	0.0022496
ENSG00000261327|AC134312.5|lincRNA	ENSG00000164932|CTHRC1|protein_coding	0.693549	0.654261	4.4e-14	0.00550511
ENSG00000261742|LINC00922|lincRNA	ENSG00000123500|COL10A1|protein_coding	0.647117	0.646897	2.89e-11	0.00798285
ENSG00000262420|AC007613.1|antisense	ENSG00000134548|SPX|protein_coding	0.817134	0.652125	3.59e-25	0.00613992
ENSG00000262420|AC007613.1|antisense	ENSG00000185567|AHNAK2|protein_coding	-0.770143	-0.726317	3.88e-20	7.63e-05
ENSG00000266835|GAPLINC|lincRNA	ENSG00000134548|SPX|protein_coding	-0.705364	-0.715744	6.88e-15	0.000155257
ENSG00000266835|GAPLINC|lincRNA	ENSG00000138316|ADAMTS14|protein_coding	0.710773	0.716188	2.86e-15	0.000150804
ENSG00000267128|RNF157-AS1|antisense	ENSG00000124602|UNC5CL|protein_coding	-0.822159	-0.700764	8.55e-26	0.000402558
ENSG00000267128|RNF157-AS1|antisense	ENSG00000134548|SPX|protein_coding	0.861511	0.652769	1.78e-31	0.00594266
ENSG00000267128|RNF157-AS1|antisense	ENSG00000138316|ADAMTS14|protein_coding	-0.751948	-0.709735	1.68e-18	0.000229296
ENSG00000267128|RNF157-AS1|antisense	ENSG00000185567|AHNAK2|protein_coding	-0.804573	-0.734105	1.08e-23	4.43e-05
ENSG00000267399|AC006305.2|lincRNA	ENSG00000134548|SPX|protein_coding	0.787969	0.72292	6.77e-22	9.63e-05
ENSG00000267399|AC006305.2|lincRNA	ENSG00000185567|AHNAK2|protein_coding	-0.639372	-0.669397	7.65e-11	0.00247618
ENSG00000267712|LINC01539|lincRNA	ENSG00000134548|SPX|protein_coding	0.774039	0.757468	1.65e-20	7.67e-06
ENSG00000267712|LINC01539|lincRNA	ENSG00000185567|AHNAK2|protein_coding	-0.686967	-0.659935	1.19e-13	0.00410189
ENSG00000269729|AC006262.2|lincRNA	ENSG00000138316|ADAMTS14|protein_coding	0.748659	0.707829	3.22e-18	0.000258879
ENSG00000272043|AC016405.2|lincRNA	ENSG00000124602|UNC5CL|protein_coding	0.702825	0.682767	1.03e-14	0.00117439
ENSG00000272168|CASC15|lincRNA	ENSG00000138316|ADAMTS14|protein_coding	0.720637	0.701394	5.43e-16	0.000387318
ENSG00000272168|CASC15|lincRNA	ENSG00000164932|CTHRC1|protein_coding	0.73095	0.67268	8.86e-17	0.0020705
ENSG00000272970|AC107294.2|lincRNA	ENSG00000185567|AHNAK2|protein_coding	0.729205	0.73483	1.21e-16	4.21e-05
ENSG00000273132|AL355312.3|antisense	ENSG00000134548|SPX|protein_coding	-0.84011	-0.664975	3.4e-28	0.0031418
ENSG00000273132|AL355312.3|antisense	ENSG00000138316|ADAMTS14|protein_coding	0.797533	0.645184	6.55e-23	0.00869204
ENSG00000273132|AL355312.3|antisense	ENSG00000185567|AHNAK2|protein_coding	0.858263	0.678553	6.07e-31	0.00149259
ENSG00000276851|AC002401.4|lincRNA	ENSG00000060718|COL11A1|protein_coding	0.631281	0.647283	2.05e-10	0.00783255
ENSG00000276851|AC002401.4|lincRNA	ENSG00000108821|COL1A1|protein_coding	0.730193	0.65026	1.02e-16	0.00674751
ENSG00000276851|AC002401.4|lincRNA	ENSG00000124602|UNC5CL|protein_coding	0.840255	0.669465	3.25e-28	0.00246728
ENSG00000276851|AC002401.4|lincRNA	ENSG00000134548|SPX|protein_coding	-0.861061	-0.682764	2.12e-31	0.00117444
ENSG00000276851|AC002401.4|lincRNA	ENSG00000138316|ADAMTS14|protein_coding	0.826742	0.803503	2.22e-26	1.25e-07
ENSG00000276851|AC002401.4|lincRNA	ENSG00000185567|AHNAK2|protein_coding	0.819211	0.653197	2e-25	0.00581427
ENSG00000280339|AP001528.3|TEC	ENSG00000134548|SPX|protein_coding	0.771331	0.751623	3e-20	1.21e-05
ENSG00000280339|AP001528.3|TEC	ENSG00000185567|AHNAK2|protein_coding	-0.69513	-0.646996	3.45e-14	0.00794455
ENSG00000281406|BLACAT1|lincRNA	ENSG00000124602|UNC5CL|protein_coding	0.784092	0.752196	1.69e-21	1.16e-05
ENSG00000281406|BLACAT1|lincRNA	ENSG00000185567|AHNAK2|protein_coding	0.712856	0.669846	2.02e-15	0.00241665
