# Supplementary material for: Identifying the Transcriptional Regulatory Network Associated With Extrathyroidal Extension in Papillary Thyroid Carcinoma by Comprehensive Bioinformatics Analysis
Source: Front Genet. 2020 May 11;11:453. doi: 10.3389/fgene.2020.00453 (PMC7232969; doi:10.3389/fgene.2020.00453)
Supplement: Supplementary file 7 [file Table_7.XLSX]

## Sheet: Sheet1
mRNA_id	TF_id	gene.expession.matrix(log2fpkm).r	gene.expession.matrix(log2fpkm).p	GSE33630.GSE64512.r	GSE33630.GSE64512.p
ADAMTS14	AR	-0.411906	5.05e-21	-0.470082	1.02e-06
ADAMTS14	CEBPG	-0.409812	9.01e-21	-0.408235	0.000200961
ADAMTS14	ELK1	0.306621	2.11e-10	0.419028	8.64e-05
ADAMTS14	ERG	-0.268037	1.88e-07	-0.389009	0.000840697
ADAMTS14	ETV6	0.446889	1.68e-25	0.479894	3.97e-07
ADAMTS14	ETV7	0.498087	4.46e-33	0.49285	1.09e-07
ADAMTS14	GABPA	-0.349053	3.33e-14	-0.635938	7.56e-16
AHNAK2	BATF3	0.452608	2.76e-26	0.371349	0.00289193
AHNAK2	FOS	-0.268303	1.8e-07	-0.420337	7.79e-05
AHNAK2	KLF16	0.439076	1.87e-24	0.474063	6.98e-07
AHNAK2	SP4	-0.228466	6.79e-05	-0.526983	2.72e-09
AHNAK2	SPI1	0.370402	2.34e-16	0.360385	0.00595599
COL1A2	NR2F1	0.514166	9.88e-36	0.35917	0.00644248
COL1A2	RXRB	-0.262496	4.57e-07	-0.442683	1.22e-05
COL1A2	RXRG	0.178148	0.027516	0.378098	0.00181618
COL5A1	ELK3	0.513454	1.3e-35	0.510508	1.7e-08
COL5A1	ETV2	-0.235713	2.5e-05	-0.360484	0.00592033
COL5A1	ETV6	0.413204	3.53e-21	0.426739	4.64e-05
COL5A1	KLF16	0.282076	1.8e-08	0.3302	0.03826
COL5A1	TGIF1	0.316913	2.87e-11	0.425779	5.02e-05
COL5A2	CEBPG	-0.212817	0.000519889	-0.345906	0.0149382
COL5A2	TEAD1	0.324921	5.78e-12	0.491848	1.21e-07
COL5A2	TEAD3	0.188739	0.00893909	0.423396	6.09e-05
LOX	ELK3	0.520033	9.75e-37	0.54704	2.52e-10
LOX	ETV6	0.324078	6.86e-12	0.329501	0.0398031
MATN3	EHF	0.399537	1.46e-19	0.351687	0.0104024
MATN3	ELF3	0.360648	2.37e-15	0.337491	0.0250414
MATN3	ELK3	0.428535	4.39e-23	0.329615	0.0395556
MATN3	RXRB	-0.282103	1.79e-08	-0.368945	0.00339553
NKX3-2	EHF	0.411369	5.86e-21	0.336831	0.0259859
NKX3-2	ELF3	0.367117	5.15e-16	0.369492	0.0032798
NKX3-2	ELF4	0.381031	1.73e-17	0.508297	2.16e-08
NKX3-2	ETV6	0.332302	1.26e-12	0.363901	0.00474265
NKX3-2	ETV7	0.329696	2.16e-12	0.478887	4.38e-07
NKX3-2	GABPA	-0.224875	0.000109523	-0.398219	0.000428848
NKX3-2	KLF16	0.245892	5.77e-06	0.422407	6.6e-05
SPX	CEBPG	0.402003	7.54e-20	0.470088	1.02e-06
SPX	PKNOX2	0.685725	1.52e-75	0.795568	3.15e-32
SPX	TGIF1	-0.424745	1.32e-22	-0.510996	1.61e-08
SPX	TGIF2	0.430613	2.38e-23	0.331022	0.0365263
SRPX2	BATF3	0.516924	3.35e-36	0.44092	1.42e-05
SRPX2	EHF	0.53538	1.83e-39	0.49705	7.1e-08
SRPX2	ELF3	0.507975	1.08e-34	0.603856	1.18e-13
SRPX2	ELF4	0.473765	2.56e-29	0.490283	1.42e-07
SRPX2	ELK1	0.180604	0.0213339	0.335789	0.0275855
SRPX2	ELK3	0.510212	4.57e-35	0.486374	2.1e-07
SRPX2	ETV6	0.3909	1.41e-18	0.390187	0.00077352
SRPX2	GABPA	-0.288059	6.34e-09	-0.364062	0.00469408
SRPX2	NRL	-0.506462	1.92e-34	-0.360769	0.005812
SRPX2	SPI1	0.47731	7.58e-30	0.411236	0.000159441
SRPX2	TEAD1	0.319478	1.73e-11	0.326065	0.0483999
SRPX2	TEAD3	0.268503	1.74e-07	0.393286	0.000616888
TNFAIP6	BATF3	0.44314	5.38e-25	0.440336	1.49e-05
TNFAIP6	CEBPG	-0.237555	1.93e-05	-0.329439	0.0398754
TNFAIP6	RFX4	-0.316752	2.96e-11	-0.467319	1.32e-06
TWIST1	ELF3	0.262495	4.57e-07	0.336354	0.0267094
TWIST1	ELF4	0.320868	1.31e-11	0.442483	1.24e-05
TWIST1	ELK3	0.357163	5.3e-15	0.452137	5.29e-06
UNC5CL	EHF	0.51036	4.32e-35	0.641066	3.19e-16
UNC5CL	ELF3	0.741886	2e-95	0.680161	2.46e-19
UNC5CL	ELF4	0.508074	1.04e-34	0.570363	1.3e-11
UNC5CL	ELK1	0.429103	3.71e-23	0.404221	0.000273001
UNC5CL	ELK3	0.453812	1.88e-26	0.480667	3.69e-07
UNC5CL	ETV1	0.377978	3.69e-17	0.457413	3.29e-06
UNC5CL	ETV2	-0.419203	6.5e-22	-0.348961	0.0123805
UNC5CL	ETV6	0.368168	4.01e-16	0.512423	1.38e-08
UNC5CL	ETV7	0.547168	1.18e-41	0.4049	0.000259349
UNC5CL	GABPA	-0.353632	1.19e-14	-0.506353	2.66e-08
VCAN	NR2F1	0.553284	7.96e-43	0.419636	8.24e-05
VCAN	RARA	0.328532	2.75e-12	0.418746	8.84e-05
VCAN	RARB	-0.220957	0.000182914	-0.495395	8.42e-08
VCAN	RXRB	-0.405928	2.61e-20	-0.477325	5.09e-07
VCAN	RXRG	0.186132	0.0118921	0.334983	0.0289626
