# Supplementary material for: Identifying the Transcriptional Regulatory Network Associated With Extrathyroidal Extension in Papillary Thyroid Carcinoma by Comprehensive Bioinformatics Analysis
Source: Front Genet. 2020 May 11;11:453. doi: 10.3389/fgene.2020.00453 (PMC7232969; doi:10.3389/fgene.2020.00453)
Supplement: Supplementary file 8 [file Table_8.XLSX]

## Sheet: Sheet1
lncRNA_id	TF_id	gene.expression.matrix(log2fpkm).r	gene.expression.matrix(log2fpkm).p
AC002401.4	MAFF	0.424222	4.74e-22
AC006262.2	CEBPG	-0.312299	2.12e-10
AC006262.2	MAFF	0.29516	5.31e-09
AC006262.2	NRL	-0.31344	1.7e-10
AC007368.1	BACH1	0.187996	0.0282831
AC007368.1	NFE2	-0.192777	0.0166123
AC007613.1	NR2F1	-0.352862	4.27e-14
AC007613.1	POU2F3	-0.612691	4.32e-55
AC007613.1	RARA	-0.428983	1.18e-22
AC007613.1	RARB	0.643006	1.03e-62
AC007613.1	RARG	-0.580697	6.78e-48
AC007613.1	RXRA	0.490459	2.25e-31
AC007613.1	RXRB	0.45334	6.75e-26
AC007613.1	RXRG	-0.460494	6.68e-27
AC009093.1	ARNTL	0.250808	8.25e-06
AC009093.1	BATF3	0.383815	2.64e-17
AC009093.1	HES2	0.558117	2.81e-43
AC015909.1	CEBPG	-0.399833	4.17e-19
AC015909.1	KLF16	0.36074	7.04e-15
AC015909.1	MAFF	0.260238	1.94e-06
AC015909.1	MEIS3	0.316857	8.72e-11
AC015909.1	NR2F1	0.435269	1.82e-23
AC015909.1	PKNOX2	-0.357147	1.61e-14
AC015909.1	RXRA	-0.370253	7.42e-16
AC015909.1	RXRB	-0.246681	1.53e-05
AC015909.1	RXRG	0.382685	3.5e-17
AC015909.1	TGIF1	0.398589	5.8e-19
AC016405.2	CEBPG	-0.25649	3.47e-06
AC016405.2	EHF	0.277091	1.26e-07
AC016405.2	ELF3	0.377033	1.43e-16
AC016405.2	ELF4	0.253011	5.92e-06
AC016405.2	ELF5	0.283849	3.96e-08
AC016405.2	ELK1	0.422259	8.35e-22
AC016405.2	ELK3	0.467681	6.2e-28
AC016405.2	ETV1	0.412384	1.36e-20
AC016405.2	ETV2	-0.33352	2.91e-12
AC016405.2	ETV6	0.275838	1.55e-07
AC016405.2	NR2F1	0.255702	3.92e-06
AC016405.2	POU2F3	0.299858	2.24e-09
AC016405.2	RARA	0.412895	1.18e-20
AC016405.2	RARB	-0.371967	4.91e-16
AC016405.2	RARG	0.550359	9.02e-42
AC016405.2	RFX4	-0.369473	8.95e-16
AC016405.2	RXRG	0.480833	6.88e-30
AC016405.2	TEAD1	0.34903	1.01e-13
AC016405.2	TEAD3	0.358969	1.06e-14
AC016405.2	TEAD4	-0.35041	7.42e-14
AC104024.2	CEBPG	-0.376848	1.49e-16
AC104024.2	EHF	0.555256	1.02e-42
AC104024.2	ELF3	0.647809	5.3e-64
AC104024.2	ELF4	0.507688	3.74e-34
AC104024.2	ELF5	0.268992	4.81e-07
AC104024.2	ELK1	0.423084	6.59e-22
AC104024.2	ELK3	0.52052	2.48e-36
AC104024.2	ERG	-0.32819	8.81e-12
AC104024.2	ETV1	0.351809	5.42e-14
AC104024.2	ETV2	-0.4032	1.69e-19
AC104024.2	ETV6	0.253644	5.38e-06
AC104024.2	ETV7	0.354032	3.28e-14
AC104024.2	GABPA	-0.218955	0.000706374
AC104825.1	KLF16	-0.520788	2.23e-36
AC104825.1	SP4	0.445666	7.58e-25
AC116021.1	BATF3	0.298203	3.04e-09
AC116021.1	CEBPD	0.304054	1.02e-09
AC116021.1	CREB3	0.203453	0.00484751
AC116021.1	ELK1	0.203359	0.00490128
AC116021.1	ETV1	0.260973	1.73e-06
AC116021.1	GABPA	-0.263777	1.12e-06
AC116021.1	MGA	-0.308649	4.29e-10
AC116021.1	NR2F1	0.20369	0.00471201
AL355312.3	CEBPB	0.268884	4.89e-07
AL355312.3	CEBPD	0.295298	5.18e-09
AL355312.3	CEBPG	-0.495628	3.42e-32
AL355312.3	POU2F3	0.560841	8.14e-44
AL355312.3	SPI1	0.396659	9.65e-19
AL390066.1	CEBPB	0.263172	1.23e-06
AL390066.1	CEBPG	-0.210854	0.00196284
AL390066.1	ELF3	0.253357	5.62e-06
AL390066.1	ELF4	0.416505	4.3e-21
AL390066.1	ELF5	0.281283	6.17e-08
AL390066.1	ETV7	0.50737	4.22e-34
AL390066.1	KLF16	0.296704	4e-09
AL390066.1	MAFF	0.186117	0.0347055
AL390066.1	RFX4	-0.233825	9.62e-05
AL390066.1	SPI1	0.611933	6.54e-55
AL390066.1	SPIC	0.312758	1.94e-10
AP000695.1	BATF3	0.352938	4.2e-14
AP000695.1	CEBPG	-0.254541	4.69e-06
AP000695.1	EHF	0.398243	6.35e-19
AP000695.1	ELF3	0.422847	7.05e-22
AP000695.1	ELF4	0.458877	1.13e-26
AP000695.1	ELK1	0.202717	0.0052863
AP000695.1	ELK3	0.414104	8.44e-21
AP000695.1	ETV2	-0.262427	1.38e-06
AP000695.1	ETV6	0.382328	3.83e-17
AP000695.1	ETV7	0.304376	9.65e-10
AP000695.1	GABPA	-0.193465	0.0153895
AP000695.1	KLF16	0.238517	4.98e-05
AP000695.1	MAFF	0.192479	0.017179
AP000695.1	NR2F1	0.360186	8e-15
AP000695.1	NRL	-0.408263	4.26e-20
AP000695.1	RARA	0.334547	2.34e-12
AP000695.1	RARB	-0.206713	0.00326779
AP000695.1	RARG	0.350233	7.71e-14
AP000695.1	RUNX2	0.432565	4.09e-23
AP000695.1	RXRA	-0.335129	2.07e-12
AP000695.1	RXRB	-0.312088	2.21e-10
AP000695.1	RXRG	0.201292	0.00625194
AP000695.1	SP4	-0.208703	0.00256228
AP000695.1	SPI1	0.41095	2.03e-20
AP000695.1	TEAD1	0.219708	0.000640031
AP000695.1	TEAD3	0.283558	4.16e-08
APTR	ARNTL	-0.463891	2.19e-27
APTR	BATF3	-0.498152	1.35e-32
APTR	BHLHE41	-0.265434	8.55e-07
APTR	CEBPG	0.260339	1.91e-06
APTR	EHF	-0.524689	4.65e-37
APTR	ELF3	-0.552709	3.19e-42
APTR	ELF4	-0.625008	4.36e-58
APTR	ELF5	-0.247795	1.29e-05
APTR	ELK1	-0.377801	1.18e-16
APTR	ELK3	-0.496791	2.23e-32
APTR	ERG	0.250027	9.27e-06
APTR	ETV2	0.446593	5.68e-25
APTR	ETV6	-0.386597	1.31e-17
APTR	ETV7	-0.463746	2.3e-27
APTR	FOS	0.270229	3.92e-07
APTR	GABPA	0.349801	8.5e-14
APTR	GATA5	0.288833	1.65e-08
APTR	HES2	-0.541413	4.4e-40
APTR	HEY2	-0.192908	0.0163909
APTR	KLF16	-0.490562	2.17e-31
APTR	MAFF	-0.279521	8.32e-08
APTR	MEIS3	-0.277802	1.11e-07
APTR	MLXIPL	-0.212844	0.00153455
APTR	NR2F1	-0.381759	4.42e-17
APTR	PKNOX2	0.514212	3e-35
APTR	RFX3	0.326776	1.18e-11
APTR	RFX4	0.46186	4.27e-27
APTR	RXRA	0.441077	3.13e-24
APTR	RXRB	0.602178	1.23e-52
APTR	RXRG	-0.257907	2.79e-06
APTR	SP4	0.304057	1.02e-09
APTR	SREBF2	-0.252643	6.26e-06
APTR	TBX2	0.374783	2.48e-16
APTR	TBX3	0.219101	0.000693028
APTR	TGIF1	-0.241155	3.41e-05
APTR	TGIF2	0.382709	3.48e-17
CASC15	KLF16	0.313812	1.58e-10
CASC15	SP1	0.236037	7.06e-05
CASC15	SPI1	0.283043	4.56e-08
CASC15	TEAD1	0.252594	6.3e-06
CASC15	TEAD3	0.429068	1.15e-22
CATIP-AS2	CEBPG	0.249497	1e-05
CYP4A22-AS1	BACH1	0.260424	1.89e-06
CYP4A22-AS1	BATF3	0.374944	2.38e-16
CYP4A22-AS1	EHF	0.433256	3.32e-23
CYP4A22-AS1	ELF3	0.435865	1.52e-23
CYP4A22-AS1	ELF4	0.389898	5.61e-18
CYP4A22-AS1	ELF5	0.228119	0.000210744
CYP4A22-AS1	ELK1	0.323145	2.47e-11
CYP4A22-AS1	ELK3	0.305105	8.41e-10
CYP4A22-AS1	ERG	-0.200562	0.00681847
CYP4A22-AS1	ETV1	0.26605	7.75e-07
CYP4A22-AS1	ETV2	-0.318218	6.66e-11
CYP4A22-AS1	ETV6	0.274081	2.08e-07
CYP4A22-AS1	ETV7	0.387853	9.48e-18
CYP4A22-AS1	FOS	-0.227826	0.000219072
CYP4A22-AS1	GABPA	-0.224346	0.00034827
CYP4A22-AS1	KLF16	0.254791	4.51e-06
CYP4A22-AS1	NFE2	-0.206685	0.00327749
CYP4A22-AS1	NR2F1	0.31939	5.27e-11
CYP4A22-AS1	NRL	-0.438369	7.15e-24
CYP4A22-AS1	PKNOX2	-0.430296	8.01e-23
CYP4A22-AS1	POU2F3	0.454415	4.78e-26
CYP4A22-AS1	RARA	0.301583	1.63e-09
CYP4A22-AS1	RARB	-0.431916	4.95e-23
CYP4A22-AS1	RARG	0.402026	2.32e-19
CYP4A22-AS1	RXRA	-0.392973	2.53e-18
CYP4A22-AS1	RXRB	-0.230043	0.000162278
CYP4A22-AS1	RXRG	0.327207	1.08e-11
CYP4A22-AS1	SP4	-0.200329	0.00700984
CYP4A22-AS1	SPI1	0.313089	1.82e-10
CYP4A22-AS1	TBX1	-0.187136	0.0310703
CYP4A22-AS1	TBX2	-0.209085	0.00244367
CYP4A22-AS1	TEAD1	0.272927	2.51e-07
CYP4A22-AS1	TEAD3	0.305862	7.29e-10
CYP4A22-AS1	TEAD4	-0.449922	2e-25
CYP4A22-AS1	TGIF1	0.303532	1.13e-09
CYP4A22-AS1	TGIF2	-0.237187	6.01e-05
CYTOR	CEBPB	0.430038	8.64e-23
CYTOR	CEBPD	0.286648	2.43e-08
CYTOR	CEBPG	-0.315485	1.14e-10
CYTOR	ELF3	0.501957	3.27e-33
CYTOR	ELF4	0.390724	4.54e-18
CYTOR	ELK3	0.337664	1.21e-12
CYTOR	ETV6	0.273185	2.41e-07
CYTOR	ETV7	0.42625	2.63e-22
CYTOR	GABPA	-0.476928	2.67e-29
CYTOR	GATA5	-0.247441	1.36e-05
CYTOR	MAFF	0.400769	3.24e-19
DNAJC3-DT	ARNTL	-0.410891	2.06e-20
DNAJC3-DT	BHLHE41	-0.198159	0.00901961
DNAJC3-DT	CEBPB	-0.19876	0.0084102
DNAJC3-DT	CEBPG	0.387233	1.11e-17
DNAJC3-DT	EHF	-0.426562	2.4e-22
DNAJC3-DT	ELF3	-0.638919	1.23e-61
DNAJC3-DT	ELF4	-0.562121	4.53e-44
DNAJC3-DT	ELF5	-0.183325	0.046794
DNAJC3-DT	ELK1	-0.216293	0.000993605
DNAJC3-DT	ELK3	-0.381695	4.49e-17
DNAJC3-DT	ERG	0.343761	3.23e-13
DNAJC3-DT	ETV2	0.251109	7.89e-06
DNAJC3-DT	ETV6	-0.320191	4.48e-11
DNAJC3-DT	ETV7	-0.510962	1.06e-34
DNAJC3-DT	GABPA	0.645004	3.01e-63
DNAJC3-DT	HES2	-0.549313	1.43e-41
DNAJC3-DT	HEY2	-0.25862	2.5e-06
DNAJC3-DT	KLF16	-0.633913	2.44e-60
DNAJC3-DT	MEIS3	-0.307861	4.99e-10
DNAJC3-DT	MGA	0.450066	1.91e-25
DNAJC3-DT	MLXIPL	-0.257666	2.9e-06
DNAJC3-DT	PKNOX2	0.53759	2.24e-39
DNAJC3-DT	RFX3	0.496872	2.17e-32
DNAJC3-DT	RFX4	0.535316	5.83e-39
DNAJC3-DT	RUNX2	-0.467623	6.32e-28
DNAJC3-DT	SP4	0.524686	4.65e-37
DNAJC3-DT	TBX2	0.256059	3.71e-06
DNAJC3-DT	TCF4	0.356804	1.74e-14
DNAJC3-DT	TGIF1	-0.332532	3.58e-12
DNAJC3-DT	TGIF2	0.381302	4.95e-17
DUXAP8	BATF3	0.213168	0.0014729
DUXAP8	EHF	0.277577	1.16e-07
DUXAP8	ELF3	0.275469	1.65e-07
DUXAP8	ELF4	0.325781	1.44e-11
DUXAP8	ELK3	0.32151	3.44e-11
DUXAP8	ETV1	0.203251	0.00496309
DUXAP8	ETV6	0.280999	6.47e-08
DUXAP8	ETV7	0.190569	0.0212494
DUXAP8	HES2	0.363025	4.13e-15
DUXAP8	KLF16	0.197594	0.00961863
DUXAP8	RFX4	-0.196372	0.0110589
FOXD2-AS1	KLF16	0.32966	6.5e-12
FOXD2-AS1	SP4	-0.329668	6.49e-12
GAPLINC	BATF3	0.485702	1.24e-30
GAPLINC	CEBPB	0.232221	0.000120154
GAPLINC	CEBPG	-0.290863	1.15e-08
GAPLINC	MGA	-0.323005	2.54e-11
GAPLINC	TBX3	-0.234207	9.12e-05
LINC00460	CEBPB	0.256518	3.46e-06
LINC00460	CEBPG	-0.359242	9.96e-15
LINC00460	KLF16	0.406997	6.02e-20
LINC00460	RUNX2	0.445375	8.3e-25
LINC00460	SP4	-0.280086	7.57e-08
LINC00511	CEBPB	0.21838	0.000759596
LINC00511	CEBPG	-0.43488	2.05e-23
LINC00511	EHF	0.490795	1.99e-31
LINC00511	ELF3	0.685698	4.83e-75
LINC00511	ELF4	0.554001	1.79e-42
LINC00511	ELF5	0.302188	1.45e-09
LINC00511	ELK1	0.341449	5.34e-13
LINC00511	ELK3	0.555075	1.11e-42
LINC00511	ERG	-0.308027	4.83e-10
LINC00511	ETV1	0.358605	1.15e-14
LINC00511	ETV2	-0.327616	9.9e-12
LINC00511	ETV6	0.516595	1.18e-35
LINC00511	ETV7	0.502988	2.22e-33
LINC00511	GABPA	-0.282044	5.41e-08
LINC00886	BATF3	-0.620719	4.99e-57
LINC00886	CEBPB	-0.237739	5.56e-05
LINC00886	CEBPG	0.393086	2.46e-18
LINC00886	EHF	-0.505793	7.7e-34
LINC00886	ELF3	-0.733852	8.87e-92
LINC00886	ELF4	-0.588051	1.77e-49
LINC00886	ELF5	-0.184035	0.043386
LINC00886	ELK1	-0.386482	1.34e-17
LINC00886	ELK3	-0.456384	2.54e-26
LINC00886	ERG	0.386078	1.49e-17
LINC00886	ESRRG	0.687594	1.22e-75
LINC00886	ETV1	-0.234844	8.35e-05
LINC00886	ETV2	0.334863	2.19e-12
LINC00886	ETV6	-0.307763	5.08e-10
LINC00886	ETV7	-0.562506	3.8e-44
LINC00886	FOS	0.358364	1.22e-14
LINC00886	GABPA	0.468295	5.05e-28
LINC00886	GATA5	0.343716	3.26e-13
LINC00886	KLF16	-0.640511	4.7e-62
LINC00886	MGA	0.31443	1.4e-10
LINC00886	NFATC1	0.190894	0.0205039
LINC00886	NR2F1	-0.470554	2.36e-28
LINC00886	POU2F3	-0.524952	4.18e-37
LINC00886	RUNX2	-0.614403	1.69e-55
LINC00886	RXRA	0.523371	7.91e-37
LINC00886	RXRB	0.493804	6.68e-32
LINC00886	RXRG	-0.405789	8.37e-20
LINC00886	SP4	0.387408	1.06e-17
LINC00886	SPI1	-0.525446	3.42e-37
LINC00886	TBX2	0.332579	3.54e-12
LINC00886	TBX3	0.369944	8e-16
LINC00886	TCF4	0.392349	2.98e-18
LINC00886	TEAD1	-0.224526	0.00034043
LINC00886	TEAD3	-0.400762	3.25e-19
LINC00886	TEAD4	0.435626	1.64e-23
LINC00973	CEBPG	-0.273193	2.41e-07
LINC00973	IRF5	0.32978	6.35e-12
LINC00973	KLF16	0.313848	1.57e-10
LINC00973	RUNX2	0.255301	4.17e-06
LINC00973	SP4	-0.229932	0.000164677
LINC01133	CEBPB	0.225129	0.000314286
LINC01460	BATF3	0.464412	1.84e-27
LINC01460	CREB3	0.225562	0.000296833
LINC01460	FOS	-0.197486	0.00974049
LINC01460	NR2F1	0.303855	1.06e-09
LINC01460	RARA	0.536541	3.48e-39
LINC01460	RARB	-0.471645	1.63e-28
LINC01460	RARG	0.553252	2.5e-42
LINC01460	RXRA	-0.326233	1.32e-11
LINC01460	RXRB	-0.209373	0.00235801
LINC01460	RXRG	0.481038	6.4e-30
LINC01508	KLF16	-0.542047	3.36e-40
LINC01508	SP4	0.359618	9.13e-15
LINC01615	BATF3	0.499472	8.27e-33
LINC01615	CEBPB	0.243241	2.52e-05
LINC01615	CEBPG	-0.290546	1.22e-08
LINC01615	EHF	0.265926	7.91e-07
LINC01615	ELF3	0.389319	6.51e-18
LINC01615	ELF4	0.377022	1.43e-16
LINC01615	ELK3	0.329038	7.39e-12
LINC01615	ETV6	0.313887	1.56e-10
LINC01615	ETV7	0.385284	1.82e-17
LINC01615	GABPA	-0.370787	6.53e-16
LINC01615	MAFF	0.199503	0.00771268
LINC01615	NRL	-0.347559	1.4e-13
LINC02028	BACH1	-0.365143	2.51e-15
LINC02028	BATF3	-0.44214	2.26e-24
LINC02028	EHF	-0.402107	2.27e-19
LINC02028	ELF3	-0.599841	4.2e-52
LINC02028	ELF4	-0.598434	8.77e-52
LINC02028	ELF5	-0.23524	7.9e-05
LINC02028	ELK1	-0.568903	1.94e-45
LINC02028	ELK3	-0.4883	4.89e-31
LINC02028	ERG	0.190006	0.0226393
LINC02028	ETV1	-0.385244	1.84e-17
LINC02028	ETV2	0.466693	8.63e-28
LINC02028	ETV6	-0.314311	1.44e-10
LINC02028	ETV7	-0.450985	1.43e-25
LINC02028	FOS	0.3758	1.93e-16
LINC02028	GABPA	0.314184	1.47e-10
LINC02028	KLF16	-0.505497	8.61e-34
LINC02028	MGA	0.210747	0.00198889
LINC02028	NFE2	0.41817	2.68e-21
LINC02028	NR2F1	-0.343605	3.34e-13
LINC02028	RARA	-0.550695	7.78e-42
LINC02028	RARB	0.547609	3.02e-41
LINC02028	RARG	-0.583384	1.81e-48
LINC02028	RUNX2	-0.633452	3.21e-60
LINC02028	RXRA	0.541632	4.01e-40
LINC02028	RXRB	0.462086	3.97e-27
LINC02028	RXRG	-0.592237	2.13e-50
LINC02028	SP4	0.24642	1.59e-05
LINC02028	SPI1	-0.437819	8.45e-24
LINC02028	TBX1	0.300134	2.13e-09
LINC02028	TBX2	0.263829	1.11e-06
LINC02028	TEAD1	-0.30205	1.49e-09
LINC02028	TEAD3	-0.419756	1.71e-21
LINC02028	TEAD4	0.614334	1.75e-55
LINC02458	BATF3	0.462551	3.4e-27
LINC02458	CEBPG	-0.30673	6.18e-10
LINC02458	EHF	0.39648	1.01e-18
LINC02458	ELF3	0.443265	1.6e-24
LINC02458	ELF4	0.329501	6.72e-12
LINC02458	ELK1	0.2457	1.76e-05
LINC02458	ELK3	0.421082	1.17e-21
LINC02458	ERG	-0.20659	0.00331491
LINC02458	ETV2	-0.242864	2.67e-05
LINC02458	ETV6	0.335796	1.8e-12
LINC02458	ETV7	0.386939	1.2e-17
LINC02458	FOS	-0.183397	0.0464611
LINC02458	GABPA	-0.251727	7.18e-06
LINC02458	SPI1	0.377572	1.25e-16
LINC02458	TEAD1	0.242393	2.85e-05
LINC02458	TEAD3	0.23829	5.14e-05
LINC02458	TEAD4	-0.265789	8.08e-07
PAXBP1-AS1	AR	0.650586	9.3e-65
PAXBP1-AS1	ARNTL	-0.355362	2.43e-14
PAXBP1-AS1	BHLHE41	-0.262912	1.28e-06
PAXBP1-AS1	CEBPG	0.24441	2.13e-05
PAXBP1-AS1	EHF	-0.371216	5.89e-16
PAXBP1-AS1	ELF3	-0.603669	5.6e-53
PAXBP1-AS1	ELF4	-0.466631	8.8e-28
PAXBP1-AS1	ELK1	-0.277697	1.13e-07
PAXBP1-AS1	ELK3	-0.332157	3.87e-12
PAXBP1-AS1	ERG	0.364424	2.97e-15
PAXBP1-AS1	ETV2	0.222201	0.000461692
PAXBP1-AS1	ETV6	-0.185098	0.038774
PAXBP1-AS1	ETV7	-0.41537	5.92e-21
PAXBP1-AS1	GABPA	0.624399	6.18e-58
PAXBP1-AS1	GATA5	0.223547	0.000386906
PAXBP1-AS1	HES2	-0.471683	1.61e-28
PAXBP1-AS1	HEY2	-0.282651	4.87e-08
PAXBP1-AS1	KLF16	-0.582698	2.54e-48
PAXBP1-AS1	MLXIPL	-0.331798	4.17e-12
PAXBP1-AS1	NR3C1	0.522887	9.61e-37
PAXBP1-AS1	PGR	-0.260521	1.86e-06
PAXBP1-AS1	SP1	0.211929	0.00171872
PAXBP1-AS1	SP4	0.598231	9.74e-52
PAXBP1-AS1	SPI1	-0.399881	4.11e-19
PAXBP1-AS1	TEAD3	-0.216739	0.000938441
PAXBP1-AS1	TEAD4	0.395858	1.19e-18
PICART1	EHF	0.568453	2.4e-45
PICART1	ELF3	0.548278	2.25e-41
PICART1	ELF4	0.433369	3.21e-23
PICART1	ELK1	0.480716	7.17e-30
PICART1	ELK3	0.450916	1.46e-25
PICART1	ERG	-0.314765	1.32e-10
PICART1	ETV1	0.412218	1.43e-20
PICART1	ETV2	-0.529599	6.27e-38
PICART1	ETV7	0.310347	3.1e-10
PICART1	FLI1	-0.19791	0.00927759
PICART1	GATA5	-0.385487	1.73e-17
PICART1	KLF16	0.251185	7.8e-06
PICART1	SP1	0.428415	1.39e-22
PRKAR2A-AS1	BACH1	-0.308423	4.48e-10
PRKAR2A-AS1	BATF3	-0.507335	4.28e-34
PRKAR2A-AS1	EHF	-0.472255	1.32e-28
PRKAR2A-AS1	ELF3	-0.573178	2.57e-46
PRKAR2A-AS1	ELF4	-0.511239	9.53e-35
PRKAR2A-AS1	ELF5	-0.213534	0.00140653
PRKAR2A-AS1	ELK1	-0.317091	8.33e-11
PRKAR2A-AS1	ELK3	-0.431195	6.14e-23
PRKAR2A-AS1	ERG	0.221491	0.000506636
PRKAR2A-AS1	ETV1	-0.217704	0.000829185
PRKAR2A-AS1	ETV2	0.314559	1.37e-10
PRKAR2A-AS1	ETV6	-0.238923	4.7e-05
PRKAR2A-AS1	ETV7	-0.372882	3.94e-16
PRKAR2A-AS1	FOS	0.199586	0.00764139
PRKAR2A-AS1	GABPA	0.368112	1.24e-15
PRKAR2A-AS1	MGA	0.274384	1.97e-07
PRKAR2A-AS1	NFE2	0.456153	2.74e-26
PRKAR2A-AS1	TBX1	0.210337	0.00209429
PRKAR2A-AS1	TBX2	0.230093	0.000161176
PRKAR2A-AS1	TBX3	0.368126	1.24e-15
RNF157-AS1	BACH1	-0.384407	2.27e-17
RNF157-AS1	NFE2	0.504504	1.25e-33
TMEM51-AS1	CEBPG	-0.187773	0.0289807
TMEM51-AS1	EHF	0.327565	1e-11
TMEM51-AS1	ELF3	0.389889	5.63e-18
TMEM51-AS1	ELF4	0.340791	6.16e-13
TMEM51-AS1	ERG	-0.278395	1.01e-07
TMEM51-AS1	ETV6	0.257735	2.87e-06
TMEM51-AS1	ETV7	0.469574	3.28e-28
TMEM51-AS1	GABPA	-0.277639	1.15e-07
TMEM51-AS1	KLF16	0.19861	0.00855654
TMEM51-AS1	SP4	-0.245089	1.93e-05
WWC2-AS2	EHF	-0.439976	4.38e-24
WWC2-AS2	ELF3	-0.643139	9.48e-63
WWC2-AS2	ELF4	-0.586168	4.54e-49
WWC2-AS2	ELF5	-0.229389	0.000177434
WWC2-AS2	ELK1	-0.447128	4.81e-25
WWC2-AS2	ELK3	-0.434531	2.27e-23
WWC2-AS2	ERG	0.302951	1.26e-09
WWC2-AS2	ETV1	-0.192114	0.0178849
WWC2-AS2	ETV2	0.380044	6.78e-17
WWC2-AS2	ETV6	-0.334434	2.4e-12
WWC2-AS2	ETV7	-0.46849	4.73e-28
WWC2-AS2	GABPA	0.469727	3.12e-28
WWC2-AS2	GATA5	0.240377	3.82e-05
WWC2-AS2	KLF16	-0.647091	8.28e-64
WWC2-AS2	MGA	0.341773	4.98e-13
WWC2-AS2	POU2F3	-0.53246	1.92e-38
WWC2-AS2	SP4	0.373039	3.79e-16
WWC2-AS2	SPI1	-0.48278	3.47e-30
WWC2-AS2	TBX1	0.274667	1.88e-07
WWC2-AS2	TBX2	0.36094	6.72e-15
WWC2-AS2	TBX3	0.288045	1.9e-08
WWTR1-AS1	ELK1	-0.396428	1.02e-18
WWTR1-AS1	ELK3	-0.501552	3.81e-33
WWTR1-AS1	ERG	0.318019	6.93e-11
WWTR1-AS1	ETV1	-0.326789	1.17e-11
WWTR1-AS1	ETV2	0.442408	2.08e-24
WWTR1-AS1	ETV6	-0.356682	1.79e-14
WWTR1-AS1	ETV7	-0.505703	7.96e-34
WWTR1-AS1	GABPA	0.38103	5.3e-17
Z98257.1	RUNX2	0.2642	1.04e-06
